# Supplementary material for: Autophagy gene expression profiling identifies a defective microtubule-associated protein light chain 3A mutant in cancer
Source: Oncotarget. 2016 May 31;7(27):41203–16. doi: 10.18632/oncotarget.9754 (PMC5173052; doi:10.18632/oncotarget.9754)
Supplement: Supplementary file 2 [file oncotarget-07-41203-s002.xlsx]

## Sheet: cBioPortal
Home
Data Sets
Web API
R/MATLAB
Tutorials
FAQ
News
Tools
About
VISUALIZE YOUR DATA
Data Sets
The portal currently contains data from 123 cancer genomics studies. The table below lists the number of available samples per cancer study and data type.
Search:
CancerStudy	Reference	All	Sequenced	CNA	Tumor mRNA (RNA-Seq V2)	Tumor mRNA (microarray)	Tumor miRNA	Methylation (HM27)	RPPA	Complete
Acinar Cell Carcinoma of the Pancreas (Johns Hopkins, J Pathol 2014)	Jial et al, J Pathol 2014	23	23
Acute Myeloid Leukemia (TCGA, NEJM 2013)	TCGA, NEJM 2013	200	200	191	173			194		166
Acute Myeloid Leukemia (TCGA, Provisional)		200	197	191	173			194		163
Adenoid Cystic Carcinoma (MSKCC, Nat Genet 2013)	Ho et al., Nature Genetics 2013	60	60	60
Adrenocortical Carcinoma (TCGA, Provisional)		92	90	90	79				46	75
Bladder Cancer (MSKCC, Eur Urol 2014)		109	109	109
Bladder Cancer (MSKCC, J Clin Oncol 2013)		97	97	97		58		24		58
Bladder Urothelial Carcinoma (BGI, Nat Genet 2013)		99	99
Bladder Urothelial Carcinoma (Dana Farber & MSKCC, Cancer Discovery 2014)	Van Allen et al.,Cancer Discovery 2014	50	50
Bladder Urothelial Carcinoma (TCGA, Nature 2014)		131	130	128	129				120	125
Bladder Urothelial Carcinoma (TCGA, Provisional)		413	130	408	408				344	126
Brain Lower Grade Glioma (TCGA, Provisional)		530	286	513	530				435	283
Breast cancer patient xenografts (British Columbia, Nature 2014)	Eirew et al. Nature 2014.	116	116	30
Breast Invasive Carcinoma (British Columbia, Nature 2012)		65	65
Breast Invasive Carcinoma (Broad, Nature 2012)	Banerji et al. Nature 2012.	103	103
Breast Invasive Carcinoma (Sanger, Nature 2012)	Stephens et al. Nature 2012.	100	100
Breast Invasive Carcinoma (TCGA, Cell 2015)	TCGA, Cell 2015.	1105	993	1080	1100	529		316	410	971
Breast Invasive Carcinoma (TCGA, Nature 2012)	TCGA, Nature 2012	825	507	778		526	302	311	410
Breast Invasive Carcinoma (TCGA, Provisional)		1105	982	1080	1100			316	410	960
Cancer Cell Line Encyclopedia (Novartis/Broad, Nature 2012)	Barretina et al. Nature 2012.	1019	905	995		967				877
Cervical Squamous Cell Carcinoma and Endocervical Adenocarcinoma (TCGA, Provisional)		309	194	295	306				173	190
Cholangiocarcinoma (National Cancer Centre of Singapore, Nat Genet 2013)	Chan-on et al. Nature Genetics 2013	15	15
Cholangiocarcinoma (National University of Singapore, Nat Genet 2012)	Ong et al. Nature Genetics 2012	8	8
Cholangiocarcinoma (TCGA, Provisional)		36	35	36	36				30	35
Clear Cell Renal Cell Carcinoma (U Tokyo, Nat Genet 2013)	Sato et al. Nat Genet 2013	106	106
Colorectal Adenocarcinoma (Genentech, Nature 2012)	Seshagiri et al. Nature 2012.	72	72
Colorectal Adenocarcinoma (TCGA, Nature 2012)	TCGA, Nature 2012	276	224	257		224	85	236	196	195
Colorectal Adenocarcinoma (TCGA, Provisional)		631	223	615	382			233	493	7
Colorectal Adenocarcinoma Triplets (MSKCC, Genome Biology 2014)	Brannon et al. Genome Biology 2014	138	138
Cutaneous squamous cell carcinoma (DFCI, Clin Cancer Res 2015)	Li et al, Clin Cancer Res 2015	29	29
Desmoplastic Melanoma (Broad Institute, Nat Genet 2015)	Shain et al, Nat Genet 2015	20	20
Esophageal Adenocarcinoma (Broad, Nat Genet 2013)	Dulak et al. Nat Genet 2013.	146	146
Esophageal Carcinoma (TCGA, Provisional)		186		184	185				126
Esophageal Squamous Cell Carcinoma (ICGC, Nature 2014)	Song et al. Nature 2014	88	88
Esophageal Squamous Cell Carcinoma (UCLA, Nat Genet 2014)	Lin et al., Nat Genet 2014.	137	137
Ewing Sarcoma (Institut Cuire, Cancer Discov 2014)	Tirode et al. Cancer Discov. 2014	112	112
Gallbladder Carcinoma (Shanghai, Nat Genet 2014)	Maolan Li et al, Nat Genet 2014	32	32
Gastric Adenocarcinoma (TMUCIH, PNAS 2015)	Chen et al. PNAS 2015	78	78
Glioblastoma (TCGA, Cell 2013)	TCGA, Cell 2013	580	291	563	154				214	291
Glioblastoma (TCGA, Nature 2008)	TCGA, Nature 2008	206	91	206		206	426	288		91
Glioblastoma Multiforme (TCGA, Provisional)		607	290	577	166			285	244	136
Head and Neck Squamous Cell Carcinoma (Broad, Science 2011)	Stransky et al. Science 2011.	74	74
Head and Neck Squamous Cell Carcinoma (Johns Hopkins, Science 2011)	Agrawal et al. Science 2011.	32	32
Head and Neck Squamous Cell Carcinoma (TCGA, Nature 2015)	TCGA, Nature 2015	279	279	279	279				210	279
Head and Neck Squamous Cell Carcinoma (TCGA, Provisional)		530	279	522	522				212	279
Infant MLL-Rearranged Acute Lymphoblastic Leukemia (St Jude, Nat Genet 2015)	Andersson et al. Nat Genet 2015	24	24
Intrahepatic Cholangiocarcinoma (Johns Hopkins University, Nat Genet 2013)	Jiao et al. Nature Genetics 2013	40	40
Kidney Chromophobe (TCGA, Cancer Cell 2014)	TCGA, Cancer Cell 2014.	66	65	66	66					65
Kidney Chromophobe (TCGA, Provisional)		66	66	66	66				63	66
Kidney Renal Clear Cell Carcinoma (BGI, Nat Genet 2012)	Guo et al. Nat Genet 2012.	98	98
Kidney Renal Clear Cell Carcinoma (TCGA, Nature 2013)	TCGA, Nature 2013.	499	424	436	469	72	171	219	454	392
Kidney Renal Clear Cell Carcinoma (TCGA, Provisional)		538	417	528	534			219	478	413
Kidney Renal Papillary Cell Carcinoma (TCGA, Provisional)		292	161	288	291			16	216	161
Liver Hepatocellular Carcinoma (AMC, Hepatology 2014)	Ahn et al. Hepatology 2014	231	231	231
Liver Hepatocellular Carcinoma (RIKEN, Nat Genet 2012)	Fujimoto et al. Nature Genetics 2012.	21	21
Liver Hepatocellular Carcinoma (TCGA, Provisional)		442	198	370	373				63	190
Low-Grade Gliomas (UCSF, Science 2014)	Johnson BE et al, Science 2014	61	61
Lung Adenocarcinoma (Broad, Cell 2012)	Imielinksi et al. Cell 2012.	183	183	182
Lung Adenocarcinoma (MSKCC 2015)		34	34
Lung Adenocarcinoma (TCGA, Nature 2014)	TCGA, Nature 2014.	230	230	230	230			48	181	230
Lung Adenocarcinoma (TCGA, Provisional)		522	230	516	517			126	365	230
Lung Adenocarcinoma (TSP, Nature 2008)	Ding et al. Nature 2008.	163	163
Lung Squamous Cell Carcinoma (TCGA, Nature 2012)	TCGA, Nature 2012	178	178	178		121	110	104		178
Lung Squamous Cell Carcinoma (TCGA, Provisional)		504	178	501	501			133	328	178
Lymphoid Neoplasm Diffuse Large B-cell Lymphoma (TCGA, Provisional)		48	48	48	28				33	28
Malignant Peripheral Nerve Sheath Tumor (MSKCC, Nat Genet 2014)	Lee et al. Nature Genetics 2014	15	15	15
Medulloblastoma (Broad, Nature 2012)	Pugh et al. Nature 2012.	92	92
Medulloblastoma (ICGC, Nature 2012)	Jones et al. Nature 2012.	125	125
Medulloblastoma (PCGP, Nature 2012)	Robinson et al. Nature 2012.	37	37
Melanoma (Broad/Dana Farber, Nature 2012)	Berger et al. Nature 2012	25	25
Merged Cohort of LGG and GBM (TCGA, 2016)		1084		1084
Mesothelioma (TCGA, Provisional)		87		87	86				63
Metastatic Prostate Cancer, SU2C/PCF Dream Team (Robinson et al., Cell 2015)	Robinson et al. Cell. 2015	150	150	150						150
Multiple Myeloma (Broad, Cancer Cell 2014)	Lohr et al. Cancer Cell 2014.	205	205
Multiregion Sequencing of Clear Cell Renal Cell Carcinoma (IRC, Nat Genet 2014)	Gerlinger et al. Nat Genet 2014	78	78
Nasopharyngeal Carcinoma (Singapore, Nat Genet 2014)	Lin et al., Nature Genetics 2014.	56	56
NCI-60 Cell Lines (NCI, Cancer Res. 2012)	Reinhold et al., Cancer Res. 2012	60	60	60		60
Neuroblastoma (AMC Amsterdam, Nature 2012)	Molenaar et al. Nature 2012.	87	87
Neuroendocrine Prostate Cancer (Trento/Cornell/Broad 2016)	Nature Methods, 2016 Feb 8	114	114	107
Ovarian Serous Cystadenocarcinoma (TCGA, Nature 2011)	TCGA, Nature 2011	557	316	489		489	518	489		316
Ovarian Serous Cystadenocarcinoma (TCGA, Provisional)		607	316	579	307			600	436	182
Pancreatic Adenocarcinoma (ICGC, Nature 2012)	Biankin et al. Nature 2012.	99	99
Pancreatic Adenocarcinoma (TCGA, Provisional)		186	146	184	179				123	145
Pancreatic Cancer (UTSW, Nat Commun 2015)	Witkiewicz et al. Nat Commun 2015	109	109	109
Pancreatic Neuroendocrine Tumors (Johns Hopkins University, Science 2011)	Jiao et al. Science 2011	10	10
Papillary Thyroid Carcinoma (TCGA, Cell 2014)	TCGA, Cell 2014.	507	401	496	486				222	388
Pediatric Ewing Sarcoma (DFCI, Cancer Discov 2014)	Brian D. Crompton et al. Cancer Discov. 2014	105	105
Pheochromocytoma and Paraganglioma (TCGA, Provisional)		184	183	162	184				82	161
Poorly-Differentiated and Anaplastic Thyroid Cancers (MSKCC, JCI 2016)	Landa et al. J Clin Invest 2016	117	117	117
Primary Central Nervous System Lymphoma (Mayo Clinic, Clin Cancer Res 2015)	Braggio E et al, Clin Cancer Res 2015	10	10
Prostate Adenocarcinoma (Broad/Cornell, Cell 2013)	Baca et al. Cell 2013.	57	57	56		16
Prostate Adenocarcinoma (Broad/Cornell, Nat Genet 2012)	Barbieri et al. Nature Genetics 2012.	112	112	109		31				20
Prostate Adenocarcinoma (MSKCC, Cancer Cell 2010)	Taylor et al. Cancer Cell 2010.	216	103	194			113
Prostate Adenocarcinoma (TCGA, Cell 2015)	TCGA, Cell 2015.	333	333	333					146
Prostate Adenocarcinoma (TCGA, Provisional)		499	332	492	498				352	332
Prostate Adenocarcinoma CNA study (MSKCC, PNAS 2014)	Hieronymus et al. PNAS 2014.	104		104
Prostate Adenocarcinoma Organoids (MSKCC, Cell 2014)	Gao et al., Cell 2014	12	12
Prostate Adenocarcinoma, Metastatic (Michigan, Nature 2012)	Grasso et al. Nature 2012.	61	61	61		94
Renal Non-Clear Cell Carcinoma (Genentech, Nat Genet 2014)	Durinck et al. Nat Genet 2014	139	139
Rhabdomyosarcoma (NIH, Cancer Discov 2014)	Shern et al. Cancer Discov 2014	43	43
Sarcoma (MSKCC/Broad, Nat Genet 2010)	Barretina et al. Nature Genetics 2010.	207	207	207		149
Sarcoma (TCGA, Provisional)		265	247	256	262				225	238
Skin Cutaneous Melanoma (Broad, Cell 2012)	Hodis et al. Cell 2012.	121	121
Skin Cutaneous Melanoma (TCGA, Provisional)		478	345	366	471				206	278
Skin Cutaneous Melanoma (Yale, Nat Genet 2012)	Krauthammer et al. Nat Genet 2012.	91	91
Small Cell Carcinoma of the Ovary (MSKCC, Nat Genet 2014)	Jelinic et al. Nature Genetics 2014.	12	12
Small Cell Lung Cancer (CLCGP, Nat Genet 2012)	Peifer et al. Nat Genet 2012.	29	29
Small Cell Lung Cancer (Johns Hopkins, Nat Genet 2012)	Rudin et al. Nature Genetics 2012.	42	42
Small Cell Lung Cancer (U Cologne, Nature 2015)	George et al. Nature 2015	110	110
Stomach Adenocarcinoma (Pfizer and UHK, Nat Genet 2014)	Wang et al. Nature Genetics 2014	100	100
Stomach Adenocarcinoma (TCGA, Nature 2014)	TCGA, Nature 2014.	295	289	293	265					258
Stomach Adenocarcinoma (TCGA, Provisional)		443	289	441				48	357	33
Stomach Adenocarcinoma (U Tokyo, Nat Genet 2014)	Kakiuchi et al. Nature Genetics 2014.	30	30
Stomach Adenocarcinoma (UHK, Nat Genet 2011)	Wang et al. Nature Genetics 2011	22	22
Testicular Germ Cell Cancer (TCGA, Provisional)		156	155	150	156				122	149
Thymic Epithelial Tumors (NCI, Nat Genet 2014)	Iacopo Petrini at el. Nat Genet 2014	28	28
Thymoma (TCGA, Provisional)		124		123	120				90
Thyroid Carcinoma (TCGA, Provisional)		511	405	499	509				224	397
Uterine Carcinosarcoma (Johns Hopkins University, Nat Commun 2014)	Jones et al. Nat Commun 2014.	22	22
Uterine Carcinosarcoma (TCGA, Provisional)		57	57	56	57				48	56
Uterine Corpus Endometrial Carcinoma (TCGA, Provisional)		549	248	539	177			117	440	7
Uterine Corpus Endometrioid Carcinoma (TCGA, Nature 2013)	TCGA, Nature 2013.	373	248	363	333	54		117	200	232
Uveal Melanoma (TCGA, Provisional)		80	80	80	80					80
(1 to 123 of 123)
Show
per page
Data sets of published studies were curated from literature. Data sets of provisional TCGA studies were downloaded from Broad Firehose (http://gdac.broadinstitute.org) and updated quarterly.
cBioPortal | MSKCC | TCGA
Questions and feedback: cbioportal@googlegroups.com | User discussion group | BioStars

## Sheet: Gene list
Gene Name/Complex	Alternative name	NCBI Gene ID
ULK1/2
ULK1	ATG1	8408
ULK2	ATG1	9706
ATG13		9776
ATG101		60673
RB1CC1	FIP200	9821
PI3K III
PIK3C3		5289
PIK3R4		30849
UVRAG		7405
AMBRA1		55626
BECN1		8678
ATG14		22863
ZBTB24	BIF1	9841
ZFYVE1	DFCP1	53349
Retrieval
ATG2A		23130
ATG2B		55102
ATG9A		79065
ATG9B		285973
WIPI1		55062
ATG5-ATG12
ATG3		64422
ATG5		9474
ATG7		10533
ATG10		83734
ATG12		9140
ATG16L1		55054
ATG16L2		89849
ATG4-ATG8 system
ATG4A		115201
ATG4B		23192
ATG4C		84938
ATG4D		84971
GABARAP		11337
GABARAPL1		23710
GABARAPL2		11345
MAP1LC3A		84557
MAP1LC3B		81631
MAP1LC3B2
MAP1LC3C
Lysosome
RAB7A		7879
RAB7B		338382
DRAM1		55332
Other
CALCOCO2		10241
SQSTM1	p62	8878
NBR1		4077
IRGM		345611
VCP		7415
ULK3		25989
ULK4		54986
WDR45

## Sheet: Alterations
STUDY_ABBREVIATION	STUDY_NAME	NUM_OF_CASES_ALTERED	PERCENT_CASES_ALTERED
Breast (BCCRC Xenograft)	Breast cancer patient xenografts (British Columbia, Nature 2014)	26	0.897
Pancreas (UTSW)	Pancreatic Cancer (UTSW, Nat Commun 2015)	79	0.725
Ovarian (TCGA)	Ovarian Serous Cystadenocarcinoma (TCGA, Provisional)	223	0.717
Bladder (TCGA 2014)	Bladder Urothelial Carcinoma (TCGA, Nature 2014)	91	0.717
Bladder (TCGA)	Bladder Urothelial Carcinoma (TCGA, Provisional)	90	0.709
DLBC (TCGA)	Lymphoid Neoplasm Diffuse Large B-cell Lymphoma (TCGA, Provisional)	34	0.708
Lung squ (TCGA)	Lung Squamous Cell Carcinoma (TCGA, Provisional)	126	0.708
CCLE (Novartis/Broad 2012)	Cancer Cell Line Encyclopedia (Novartis/Broad, Nature 2012)	583	0.662
Melanoma (TCGA)	Skin Cutaneous Melanoma (TCGA, Provisional)	182	0.655
Prostate (MICH)	Prostate Adenocarcinoma, Metastatic (Michigan, Nature 2012)	39	0.639
Lung squ (TCGA pub)	Lung Squamous Cell Carcinoma (TCGA, Nature 2012)	113	0.635
NCI-60	NCI-60 Cell Lines (NCI, Cancer Res. 2012)	33	0.623
NEPC (Trento/Cornell/Broad 2016)	Neuroendocrine Prostate Cancer (Trento/Cornell/Broad 2016)	66	0.617
Sarcoma (TCGA)	Sarcoma (TCGA, Provisional)	147	0.613
Stomach (TCGA)	Stomach Adenocarcinoma (TCGA, Provisional)	173	0.603
Stomach (TCGA pub)	Stomach Adenocarcinoma (TCGA, Nature 2014)	170	0.592
Uterine CS (TCGA)	Uterine Carcinosarcoma (TCGA, Provisional)	32	0.571
Lung adeno (TCGA pub)	Lung Adenocarcinoma (TCGA, Nature 2014)	129	0.561
Lung adeno (TCGA)	Lung Adenocarcinoma (TCGA, Provisional)	129	0.561
Breast (TCGA 2015)	Breast Invasive Carcinoma (TCGA, Cell 2015)	538	0.552
DESM (Broad 2015)	Desmoplastic Melanoma (Broad Institute, Nat Genet 2015)	11	0.55
Breast (TCGA)	Breast Invasive Carcinoma (TCGA, Provisional)	520	0.54
Esophagus (TCGA)	Esophageal Carcinoma (TCGA, Provisional)	97	0.527
Ovarian (TCGA pub)	Ovarian Serous Cystadenocarcinoma (TCGA, Nature 2011)	159	0.503
Head & neck (TCGA)	Head and Neck Squamous Cell Carcinoma (TCGA, Provisional)	139	0.498
Head & neck (TCGA pub)	Head and Neck Squamous Cell Carcinoma (TCGA, Nature 2015)	138	0.495
Cervical (TCGA)	Cervical Squamous Cell Carcinoma and Endocervical Adenocarcinoma (TCGA, Provisional)	94	0.492
Uterine (TCGA pub)	Uterine Corpus Endometrioid Carcinoma (TCGA, Nature 2013)	118	0.492
Prostate (TCGA)	Prostate Adenocarcinoma (TCGA, Provisional)	162	0.488
Uterine (TCGA)	Uterine Corpus Endometrial Carcinoma (TCGA, Provisional)	118	0.488
Prostate (TCGA 2015)	Prostate Adenocarcinoma (TCGA, Cell 2015)	162	0.486
Cholangiocarcinoma (TCGA)	Cholangiocarcinoma (TCGA, Provisional)	17	0.486
Liver (TCGA)	Liver Hepatocellular Carcinoma (TCGA, Provisional)	93	0.482
Prostate (SU2C)	Metastatic Prostate Cancer, SU2C/PCF Dream Team (Robinson et al., Cell 2015)	71	0.473
ACC (TCGA)	Adrenocortical Carcinoma (TCGA, Provisional)	39	0.443
Melanoma (Broad/DFCI)	Melanoma (Broad/Dana Farber, Nature 2012)	11	0.44
Breast (TCGA pub)	Breast Invasive Carcinoma (TCGA, Nature 2012)	206	0.427
Bladder (DFARBER_MSKCC 2014)	Bladder Urothelial Carcinoma (Dana Farber & MSKCC, Cancer Discovery 2014)	21	0.42
Lung adeno (Broad)	Lung Adenocarcinoma (Broad, Cell 2012)	76	0.418
ccRCC (TCGA)	Kidney Renal Clear Cell Carcinoma (TCGA, Provisional)	170	0.41
Melanoma (Broad)	Skin Cutaneous Melanoma (Broad, Cell 2012)	49	0.405
Pancreas (TCGA)	Pancreatic Adenocarcinoma (TCGA, Provisional)	56	0.386
ACyC (MSKCC)	Adenoid Cystic Carcinoma (MSKCC, Nat Genet 2013)	23	0.383
Lung SC (CLCGP)	Small Cell Lung Cancer (CLCGP, Nat Genet 2012)	11	0.379
Colorectal (TCGA pub)	Colorectal Adenocarcinoma (TCGA, Nature 2012)	80	0.377
Colorectal (TCGA)	Colorectal Adenocarcinoma (TCGA, Provisional)	81	0.368
Lung SC (UCOLOGNE)	Small Cell Lung Cancer (U Cologne, Nature 2015)	40	0.364
Testicular germ cell (TCGA)	Testicular Germ Cell Cancer (TCGA, Provisional)	53	0.356
chRCC (TCGA)	Kidney Chromophobe (TCGA, Provisional)	22	0.333
MPNST (MSKCC)	Malignant Peripheral Nerve Sheath Tumor (MSKCC, Nat Genet 2014)	5	0.333
Lung SC (JHU)	Small Cell Lung Cancer (Johns Hopkins, Nat Genet 2012)	13	0.31
Glioma (TCGA)	Brain Lower Grade Glioma (TCGA, Provisional)	85	0.3
PCNSL (Mayo Clinic)	Primary Central Nervous System Lymphoma (Mayo Clinic, Clin Cancer Res 2015)	3	0.3
Sarcoma (MSKCC)	Sarcoma (MSKCC/Broad, Nat Genet 2010)	61	0.295
Uveal melanoma (TCGA)	Uveal Melanoma (TCGA, Provisional)	23	0.287
Prostate (Broad/Cornell 2013)	Prostate Adenocarcinoma (Broad/Cornell, Cell 2013)	16	0.286
Bladder (MSKCC 2012)	Bladder Cancer (MSKCC, J Clin Oncol 2013)	27	0.278
LUAD (MSKCC)	Lung Adenocarcinoma (MSKCC 2015)	9	0.265
Colorectal (Genentech)	Colorectal Adenocarcinoma (Genentech, Nature 2012)	19	0.264
ccRCC (TCGA pub)	Kidney Renal Clear Cell Carcinoma (TCGA, Nature 2013)	106	0.254
Melanoma (Yale)	Skin Cutaneous Melanoma (Yale, Nat Genet 2012)	21	0.231
pRCC (TCGA)	Kidney Renal Papillary Cell Carcinoma (TCGA, Provisional)	37	0.23
ucs (Johns Hopkins 2014)	Uterine Carcinosarcoma (Johns Hopkins University, Nat Commun 2014)	5	0.227
Stomach (TMUCIH 2015)	Gastric Adenocarcinoma (TMUCIH, PNAS 2015)	17	0.218
Bladder (BGI 2013)	Bladder Urothelial Carcinoma (BGI, Nat Genet 2013)	20	0.202
Mesothelioma (TCGA)	Mesothelioma (TCGA, Provisional)	17	0.195
Liver (AMC)	Liver Hepatocellular Carcinoma (AMC, Hepatology 2014)	44	0.19
Stomach (Pfizer UHK)	Stomach Adenocarcinoma (Pfizer and UHK, Nat Genet 2014)	19	0.19
GBM (TCGA)	Glioblastoma Multiforme (TCGA, Provisional)	50	0.183
Stomach (UHK)	Stomach Adenocarcinoma (UHK, Nat Genet 2011)	4	0.182
LGG-GBM (TCGA 2016)	Merged Cohort of LGG and GBM (TCGA, 2016)	197	0.182
Prostate (MSKCC 2010)	Prostate Adenocarcinoma (MSKCC, Cancer Cell 2010)	18	0.175
Esophagus (Broad)	Esophageal Adenocarcinoma (Broad, Nat Genet 2013)	24	0.164
GBM (TCGA 2013)	Glioblastoma (TCGA, Cell 2013)	44	0.157
GBC (Shanghai)	Gallbladder Carcinoma (Shanghai, Nat Genet 2014)	5	0.156
chRCC (TCGA)	Kidney Chromophobe (TCGA, Cancer Cell 2014)	10	0.154
Ewing Sarcoma (DFCI)	Pediatric Ewing Sarcoma (DFCI, Cancer Discov 2014)	15	0.143
AML (TCGA pub)	Acute Myeloid Leukemia (TCGA, NEJM 2013)	25	0.131
PCPG (TCGA)	Pheochromocytoma and Paraganglioma (TCGA, Provisional)	21	0.13
AML (TCGA)	Acute Myeloid Leukemia (TCGA, Provisional)	24	0.128
ccRCC (U Tokyo)	Clear Cell Renal Cell Carcinoma (U Tokyo, Nat Genet 2013)	13	0.123
Breast (Sanger)	Breast Invasive Carcinoma (Sanger, Nature 2012)	12	0.12
Glioma (UCSF)	Low-Grade Gliomas (UCSF, Science 2014)	7	0.115
Thymoma(TCGA)	Thymoma (TCGA, Provisional)	14	0.114
NPC (Singapore)	Nasopharyngeal Carcinoma (Singapore, Nat Genet 2014)	6	0.107
Cholangiocarcinoma (JHU)	Intrahepatic Cholangiocarcinoma (Johns Hopkins University, Nat Genet 2013)	4	0.1
Stomach (UTokyo)	Stomach Adenocarcinoma (U Tokyo, Nat Genet 2014)	3	0.1
Head & neck (Broad)	Head and Neck Squamous Cell Carcinoma (Broad, Science 2011)	7	0.095
Prostate (Broad/Cornell 2012)	Prostate Adenocarcinoma (Broad/Cornell, Nat Genet 2012)	10	0.092
Esophagus sq (ICGC)	Esophageal Squamous Cell Carcinoma (ICGC, Nature 2014)	8	0.091
PAAC (JHU 2014)	Acinar Cell Carcinoma of the Pancreas (Johns Hopkins, J Pathol 2014)	2	0.087
Thyroid (TCGA pub)	Papillary Thyroid Carcinoma (TCGA, Cell 2014)	30	0.075
Thyroid (TCGA)	Thyroid Carcinoma (TCGA, Provisional)	30	0.075
TET (NCI)	Thymic Epithelial Tumors (NCI, Nat Genet 2014)	2	0.071
nccRCC (Genentech 2014)	Renal Non-Clear Cell Carcinoma (Genentech, Nat Genet 2014)	9	0.065
Head & neck (JHU)	Head and Neck Squamous Cell Carcinoma (Johns Hopkins, Science 2011)	2	0.063
MBL (Broad)	Medulloblastoma (Broad, Nature 2012)	5	0.054
Pancreas (ICGC)	Pancreatic Adenocarcinoma (ICGC, Nature 2012)	5	0.051
Breast (Broad)	Breast Invasive Carcinoma (Broad, Nature 2012)	5	0.049
Breast (BCCRC 2012)	Breast Invasive Carcinoma (British Columbia, Nature 2012)	3	0.046
MM (Broad)	Multiple Myeloma (Broad, Cancer Cell 2014)	8	0.039
Lung adeno (TSP)	Lung Adenocarcinoma (TSP, Nature 2008)	5	0.031
Prostate (MSKCC 2014)	Prostate Adenocarcinoma CNA study (MSKCC, PNAS 2014)	3	0.029
RMS (NIH)	Rhabdomyosarcoma (NIH, Cancer Discov 2014)	1	0.023
GBM (TCGA 2008)	Glioblastoma (TCGA, Nature 2008)	2	0.022
Ewing Sarcoma (Institut Curie)	Ewing Sarcoma (Institut Cuire, Cancer Discov 2014)	2	0.018
Thyroid (MSKCC 2016)	Poorly-Differentiated and Anaplastic Thyroid Cancers (MSKCC, JCI 2016)	1	0.009
MBL (ICGC)	Medulloblastoma (ICGC, Nature 2012)	1	0.008
ESCC (UCLA 2014)	Esophageal Squamous Cell Carcinoma (UCLA, Nat Genet 2014)	1	0.007
Bladder (MSKCC 2014)	Bladder Cancer (MSKCC, Eur Urol 2014)	0	0
Cholangiocarcinoma (NCCS)	Cholangiocarcinoma (National Cancer Centre of Singapore, Nat Genet 2013)	0	0
Cholangiocarcinoma (NUS)	Cholangiocarcinoma (National University of Singapore, Nat Genet 2012)	0	0
Colorectal (MSKCC)	Colorectal Adenocarcinoma Triplets (MSKCC, Genome Biology 2014)	0	0
CSCC (DFCI 2015)	Cutaneous squamous cell carcinoma (DFCI, Clin Cancer Res 2015)	0	0
ALL (St. Jude)	Infant MLL-Rearranged Acute Lymphoblastic Leukemia (St Jude, Nat Genet 2015)	0	0
ccRCC (BGI)	Kidney Renal Clear Cell Carcinoma (BGI, Nat Genet 2012)	0	0
Liver (RIKEN)	Liver Hepatocellular Carcinoma (RIKEN, Nat Genet 2012)	0	0
MBL (PCGP)	Medulloblastoma (PCGP, Nature 2012)	0	0
ccRCC (IRC 2014)	Multiregion Sequencing of Clear Cell Renal Cell Carcinoma (IRC, Nat Genet 2014)	0	0
NBL (AMC)	Neuroblastoma (AMC Amsterdam, Nature 2012)	0	0
PANET(Johns Hopkins 2011)	Pancreatic Neuroendocrine Tumors (Johns Hopkins University, Science 2011)	0	0
Prostate Organoids	Prostate Adenocarcinoma Organoids (MSKCC, Cell 2014)	0	0
Ovary SC (MSKCC)	Small Cell Carcinoma of the Ovary (MSKCC, Nat Genet 2014)	0	0
