# Supplementary material for: Autophagy gene expression profiling identifies a defective microtubule-associated protein light chain 3A mutant in cancer
Source: Oncotarget. 2016 May 31;7(27):41203–16. doi: 10.18632/oncotarget.9754 (PMC5173052; doi:10.18632/oncotarget.9754)
Supplement: Supplementary file 3 [file oncotarget-07-41203-s003.xlsx]

## Sheet: Pancreatic
GENE_SYMBOL	NUM_CASES_ALTERED	PERCENT_CASES_ALTERED
PIK3C3	26	0.24
ATG9B	19	0.17
ATG4B	17	0.16
ATG2A	15	0.14
MAP1LC3C	14	0.13
ULK1	12	0.11
ATG101	10	0.09
ATG4D	10	0.09
VCP	10	0.09
ULK3	10	0.09
ATG2B	9	0.08
ATG16L2	9	0.08
ATG9A	8	0.07
GABARAP	8	0.07
SQSTM1	8	0.07
ULK2	6	0.06
RB1CC1	6	0.06
ATG14	6	0.06
ZBTB24	6	0.06
WIPI1	6	0.06
ATG5	6	0.06
ATG4C	6	0.06
DRAM1	6	0.06
BECN1	5	0.05
ATG3	5	0.05
ATG12	5	0.05
NBR1	5	0.05
ULK4	5	0.05
MAP1LC3A	4	0.04
MAP1LC3B	4	0.04
RAB7A	4	0.04
PIK3R4	3	0.03
ZFYVE1	3	0.03
ATG10	3	0.03
MAP1LC3B2	3	0.03
ATG13	2	0.02
UVRAG	2	0.02
AMBRA1	2	0.02
ATG16L1	2	0.02
GABARAPL1	2	0.02
CALCOCO2	2	0.02
ATG7	1	0.01
GABARAPL2	1	0.01
IRGM	1	0.01
ATG4A	0	0
RAB7B	0	0
WDR45	0	0

## Sheet: OSC
GENE_SYMBOL	NUM_CASES_ALTERED	PERCENT_CASES_ALTERED
UVRAG	39	0.13
ATG4D	38	0.12
RB1CC1	35	0.11
ATG9B	32	0.1
MAP1LC3C	32	0.1
ATG16L2	29	0.09
PIK3R4	24	0.08
GABARAPL1	26	0.08
WDR45	25	0.08
ATG3	19	0.06
RAB7A	20	0.06
PIK3C3	15	0.05
ATG4C	14	0.05
SQSTM1	15	0.05
AMBRA1	11	0.04
ATG5	12	0.04
ATG7	11	0.04
ATG10	12	0.04
ATG12	12	0.04
ATG4B	13	0.04
ATG2A	10	0.03
ATG2B	9	0.03
ATG9A	9	0.03
WIPI1	10	0.03
ATG16L1	9	0.03
GABARAPL2	10	0.03
MAP1LC3A	9	0.03
MAP1LC3B	10	0.03
CALCOCO2	9	0.03
IRGM	8	0.03
ULK3	9	0.03
ULK4	9	0.03
ULK2	6	0.02
ULK1	6	0.02
ATG13	7	0.02
ATG101	7	0.02
BECN1	5	0.02
ZBTB24	7	0.02
ZFYVE1	6	0.02
ATG4A	5	0.02
GABARAP	5	0.02
MAP1LC3B2	7	0.02
ATG14	4	0.01
DRAM1	4	0.01
NBR1	4	0.01
VCP	2	0.01
RAB7B	0	0

## Sheet: Bladder
GENE_SYMBOL	NUM_CASES_ALTERED	PERCENT_CASES_ALTERED
ATG7	15	0.12
ULK2	12	0.09
ATG2A	12	0.09
RB1CC1	9	0.07
NBR1	9	0.07
ATG2B	8	0.06
ATG4B	8	0.06
ULK4	8	0.06
PIK3C3	6	0.05
UVRAG	6	0.05
AMBRA1	6	0.05
WIPI1	6	0.05
ATG5	6	0.05
ATG16L2	6	0.05
VCP	6	0.05
ZBTB24	5	0.04
ATG4D	5	0.04
GABARAP	5	0.04
ZFYVE1	4	0.03
ATG9A	4	0.03
ATG16L1	4	0.03
ATG4C	4	0.03
GABARAPL2	4	0.03
MAP1LC3A	4	0.03
WDR45	4	0.03
ULK1	2	0.02
ATG13	2	0.02
ATG101	3	0.02
PIK3R4	3	0.02
BECN1	3	0.02
ATG14	3	0.02
ATG3	3	0.02
ATG12	3	0.02
ATG4A	2	0.02
GABARAPL1	2	0.02
MAP1LC3B	2	0.02
MAP1LC3C	2	0.02
DRAM1	2	0.02
CALCOCO2	2	0.02
SQSTM1	3	0.02
ATG9B	1	0.01
ATG10	1	0.01
MAP1LC3B2	1	0.01
RAB7A	1	0.01
IRGM	0	0
ULK3	0	0
RAB7B	0	0

## Sheet: lung
GENE_SYMBOL	NUM_CASES_ALTERED	PERCENT_CASES_ALTERED
PIK3R4	26	0.15
ATG3	21	0.12
RAB7A	22	0.12
ATG2B	18	0.1
RB1CC1	14	0.08
ULK2	12	0.07
GABARAPL1	12	0.07
PIK3C3	11	0.06
ATG7	11	0.06
VCP	10	0.06
ATG13	9	0.05
ULK1	7	0.04
AMBRA1	8	0.04
ATG2A	7	0.04
WIPI1	8	0.04
ATG16L2	7	0.04
WDR45	7	0.04
UVRAG	5	0.03
BECN1	5	0.03
ATG14	5	0.03
ZBTB24	6	0.03
ZFYVE1	5	0.03
ATG9A	6	0.03
ATG10	5	0.03
ATG16L1	5	0.03
ATG4A	6	0.03
ATG4D	6	0.03
GABARAP	5	0.03
MAP1LC3A	6	0.03
MAP1LC3C	5	0.03
SQSTM1	6	0.03
NBR1	5	0.03
ULK4	5	0.03
ATG9B	4	0.02
ATG4B	3	0.02
ATG4C	3	0.02
ATG5	2	0.01
GABARAPL2	1	0.01
MAP1LC3B	2	0.01
MAP1LC3B2	2	0.01
DRAM1	1	0.01
CALCOCO2	1	0.01
IRGM	2	0.01
ATG101	0	0
ATG12	0	0
ULK3	0	0
RAB7B	0	0

## Sheet: melanoma
GENE_SYMBOL	NUM_CASES_ALTERED	PERCENT_CASES_ALTERED
ATG2A	32	0.12
AMBRA1	25	0.09
ATG9B	19	0.07
MAP1LC3C	16	0.06
RB1CC1	14	0.05
UVRAG	15	0.05
ATG2B	14	0.05
WIPI1	14	0.05
ATG7	14	0.05
ULK2	10	0.04
ATG16L2	10	0.04
ATG4B	12	0.04
ATG4C	10	0.04
SQSTM1	11	0.04
NBR1	10	0.04
ULK4	12	0.04
ULK1	9	0.03
PIK3R4	7	0.03
ATG14	7	0.03
ZBTB24	9	0.03
ATG9A	8	0.03
ATG5	9	0.03
ATG12	8	0.03
ATG4A	8	0.03
MAP1LC3A	8	0.03
CALCOCO2	9	0.03
VCP	7	0.03
PIK3C3	5	0.02
BECN1	5	0.02
ZFYVE1	5	0.02
ATG10	6	0.02
ATG16L1	6	0.02
ULK3	5	0.02
ATG13	4	0.01
ATG4D	3	0.01
GABARAP	4	0.01
MAP1LC3B	4	0.01
MAP1LC3B2	4	0.01
RAB7A	2	0.01
DRAM1	4	0.01
IRGM	4	0.01
ATG101	1	0
ATG3	0	0
GABARAPL1	1	0
GABARAPL2	1	0
WDR45	1	0
RAB7B	0	0

## Sheet: Neuroendo Prostate
GENE_SYMBOL	NUM_CASES_ALTERED	PERCENT_CASES_ALTERED
RB1CC1	35	0.33
WDR45	34	0.32
ATG4A	28	0.26
MAP1LC3C	28	0.26
ATG9B	25	0.23
PIK3R4	24	0.22
CALCOCO2	24	0.22
UVRAG	23	0.21
ATG2A	23	0.21
WIPI1	23	0.21
ATG7	23	0.21
ATG16L2	23	0.21
MAP1LC3A	23	0.21
RAB7A	23	0.21
IRGM	23	0.21
ULK4	22	0.21
DRAM1	20	0.19
NBR1	20	0.19
VCP	20	0.19
BECN1	19	0.18
ATG2B	19	0.18
SQSTM1	19	0.18
AMBRA1	18	0.17
ATG4D	18	0.17
MAP1LC3B2	18	0.17
ULK2	17	0.16
ATG101	17	0.16
ATG3	17	0.16
ATG13	16	0.15
ATG14	15	0.14
ZFYVE1	15	0.14
ATG4C	14	0.13
ULK1	12	0.11
ATG10	12	0.11
ATG12	11	0.1
ATG4B	11	0.1
PIK3C3	10	0.09
ATG9A	10	0.09
ZBTB24	7	0.07
ATG5	7	0.07
ATG16L1	8	0.07
GABARAPL1	8	0.07
GABARAP	6	0.06
MAP1LC3B	4	0.04
GABARAPL2	3	0.03
ULK3	2	0.02
RAB7B	0	0

## Sheet: Sarcoma
GENE_SYMBOL	NUM_CASES_ALTERED	PERCENT_CASES_ALTERED
ULK2	32	0.13
ATG4B	20	0.08
ATG16L1	15	0.06
ATG4D	15	0.06
ULK1	13	0.05
ATG4C	13	0.05
AMBRA1	9	0.04
ATG9B	10	0.04
DRAM1	10	0.04
SQSTM1	10	0.04
VCP	10	0.04
ATG13	7	0.03
ATG101	7	0.03
RB1CC1	6	0.03
UVRAG	8	0.03
ZBTB24	7	0.03
ATG2A	7	0.03
ATG2B	8	0.03
ATG9A	7	0.03
WIPI1	8	0.03
ATG3	8	0.03
ATG5	7	0.03
ATG7	7	0.03
ATG12	7	0.03
ATG4A	6	0.03
GABARAPL1	6	0.03
MAP1LC3B2	7	0.03
MAP1LC3C	6	0.03
ULK3	6	0.03
ULK4	8	0.03
WDR45	8	0.03
PIK3C3	5	0.02
ATG14	4	0.02
ATG16L2	5	0.02
MAP1LC3A	4	0.02
MAP1LC3B	5	0.02
CALCOCO2	4	0.02
PIK3R4	3	0.01
ZFYVE1	3	0.01
GABARAP	3	0.01
RAB7A	2	0.01
IRGM	3	0.01
BECN1	1	0
ATG10	0	0
GABARAPL2	1	0
NBR1	1	0
RAB7B	0	0

## Sheet: Stomach
GENE_SYMBOL	NUM_CASES_ALTERED	PERCENT_CASES_ALTERED
ULK1	19	0.07
RB1CC1	21	0.07
PIK3C3	20	0.07
AMBRA1	19	0.07
ULK2	17	0.06
UVRAG	17	0.06
ATG2A	16	0.06
ULK4	16	0.06
ATG2B	15	0.05
SQSTM1	15	0.05
PIK3R4	11	0.04
BECN1	12	0.04
ZBTB24	12	0.04
ATG9B	11	0.04
ATG5	11	0.04
ATG16L2	12	0.04
ATG13	9	0.03
ATG101	8	0.03
ATG9A	10	0.03
ATG7	8	0.03
ATG10	8	0.03
ATG12	8	0.03
ATG4D	10	0.03
GABARAPL1	8	0.03
MAP1LC3A	8	0.03
NBR1	9	0.03
VCP	10	0.03
ATG14	7	0.02
ZFYVE1	7	0.02
WIPI1	7	0.02
ATG4A	6	0.02
ATG4B	7	0.02
ATG4C	7	0.02
MAP1LC3B	6	0.02
MAP1LC3C	7	0.02
RAB7A	5	0.02
DRAM1	6	0.02
CALCOCO2	5	0.02
WDR45	7	0.02
ATG3	3	0.01
ATG16L1	4	0.01
GABARAP	3	0.01
GABARAPL2	4	0.01
IRGM	3	0.01
ULK3	4	0.01
MAP1LC3B2	1	0
RAB7B	0	0

## Sheet: Lung adeno
GENE_SYMBOL	NUM_CASES_ALTERED	PERCENT_CASES_ALTERED
MAP1LC3C	18	0.08
UVRAG	13	0.06
ULK1	11	0.05
ULK2	11	0.05
RB1CC1	10	0.04
PIK3R4	9	0.04
ATG2B	9	0.04
WIPI1	9	0.04
ATG16L2	9	0.04
PIK3C3	8	0.03
ATG9B	8	0.03
GABARAPL1	7	0.03
MAP1LC3B2	6	0.03
CALCOCO2	6	0.03
SQSTM1	7	0.03
VCP	6	0.03
ULK4	8	0.03
ATG101	4	0.02
ZBTB24	5	0.02
ZFYVE1	4	0.02
ATG16L1	4	0.02
ATG4A	4	0.02
ATG4B	4	0.02
ATG4D	4	0.02
MAP1LC3A	5	0.02
MAP1LC3B	5	0.02
DRAM1	4	0.02
WDR45	5	0.02
ATG13	3	0.01
AMBRA1	3	0.01
BECN1	3	0.01
ATG14	3	0.01
ATG2A	2	0.01
ATG9A	2	0.01
ATG3	2	0.01
ATG10	3	0.01
ATG12	2	0.01
ATG4C	2	0.01
GABARAP	3	0.01
GABARAPL2	3	0.01
NBR1	3	0.01
ULK3	3	0.01
ATG5	1	0
ATG7	1	0
RAB7A	1	0
IRGM	1	0
RAB7B	0	0

## Sheet: Prostate Adeno
GENE_SYMBOL	NUM_CASES_ALTERED	PERCENT_CASES_ALTERED
ZBTB24	42	0.13
ATG5	41	0.12
MAP1LC3B	29	0.09
GABARAP	26	0.08
GABARAPL2	26	0.08
ATG12	15	0.05
RB1CC1	14	0.04
RAB7A	12	0.04
ATG13	9	0.03
PIK3R4	10	0.03
BECN1	11	0.03
ATG2A	10	0.03
ATG7	9	0.03
ATG4C	10	0.03
GABARAPL1	9	0.03
NBR1	10	0.03
ULK2	5	0.02
ATG101	5	0.02
AMBRA1	8	0.02
ZFYVE1	6	0.02
ATG2B	8	0.02
WIPI1	7	0.02
ATG10	7	0.02
MAP1LC3A	5	0.02
MAP1LC3B2	6	0.02
MAP1LC3C	7	0.02
DRAM1	6	0.02
CALCOCO2	6	0.02
VCP	5	0.02
ULK1	4	0.01
PIK3C3	3	0.01
UVRAG	2	0.01
ATG9A	3	0.01
ATG9B	3	0.01
ATG3	2	0.01
ATG16L1	3	0.01
ATG4A	2	0.01
ATG4B	4	0.01
SQSTM1	2	0.01
ULK3	2	0.01
ATG14	1	0
ATG16L2	1	0
ATG4D	1	0
IRGM	1	0
ULK4	1	0
WDR45	0	0
RAB7B	0	0

[truncated: 1 more sheets: Sheet11]
